# Supplementary material for: Crystallization Mechanism and Optical Properties of Antimony-Germanate-Silicate Glass-Ceramic Doped with Europium Ions
Source: Materials (Basel). 2022 May 26;15(11):3797. doi: 10.3390/ma15113797 (PMC9181671; doi:10.3390/ma15113797)
Supplement: Supplementary file 1 [file materials-15-03797-s001.zip]

Archive with 1 entries (1 files):
- materials-1734586-supplementary.pdf
